# Supplementary material for: A diencephalic circuit in rats for opioid analgesia but not positive reinforcement
Source: Nat Commun. 2022 Feb 9;13:764. doi: 10.1038/s41467-022-28332-6 (PMC8828762; doi:10.1038/s41467-022-28332-6)
Supplement: Supplementary file 4 — Source Data [file 41467_2022_28332_MOESM4_ESM.xlsx]

## Sheet: Figure 1b
Figure 1b	Male LHb infusion							Male i.c.v infusion
Von Frey	animal	condition	drug	50% withdrawal threshold				animal	condition	drug	50% withdrawal threshold
10μM DAMGO	a	sham-SNI	saline	4				a	sham-SNI	saline	15
	b	sham-SNI	saline	15				b	sham-SNI	saline	13.7861
	c	sham-SNI	saline	15				c	sham-SNI	saline	0.539635
	d	sham-SNI	saline	1.99774				d	sham-SNI	saline	6.83849
	e	sham-SNI	saline	4.2658				e	sham-SNI	saline	3.69131
	f	sham-SNI	saline	2.37203				f	sham-SNI	saline	1.80435
	g	sham-SNI	saline	8.98545				g	sham-SNI	saline	2.46513
	h	sham-SNI	saline	15				h	sham-SNI	saline	2.63027
	a	sham-SNI	damgo	4				i	sham-SNI	saline	15
	b	sham-SNI	damgo	15				a	sham-SNI	damgo	15
	c	sham-SNI	damgo	15				b	sham-SNI	damgo	15
	d	sham-SNI	damgo	0.4				c	sham-SNI	damgo	3.11043
	e	sham-SNI	damgo	2.37203				d	sham-SNI	damgo	3.111
	f	sham-SNI	damgo	1.08758				e	sham-SNI	damgo	15
	g	sham-SNI	damgo	15				f	sham-SNI	damgo	2.63027
	h	sham-SNI	damgo	15				g	sham-SNI	damgo	1.58489
	i	sni	saline	10				h	sham-SNI	damgo	2.63027
	j	sni	saline	2				i	sham-SNI	damgo	15
	k	sni	saline	4				j	sni	saline	0.640413
	l	sni	saline	2				k	sni	saline	2.54554
	m	sni	saline	2				l	sni	saline	6.83849
	n	sni	saline	6				m	sni	saline	1.69106
	o	sni	saline	4				n	sni	saline	15
	p	sni	saline	10				o	sni	saline	15
	i	sni	damgo	15				p	sni	saline	8.90102
	j	sni	damgo	15				q	sni	saline	5.9866
	k	sni	damgo	4				r	sni	saline	0.4
	l	sni	damgo	6				s	sni	saline	0.477859
	m	sni	damgo	10				t	sni	saline	0.4
	n	sni	damgo	15				u	sni	saline	0.4
	o	sni	damgo	8				j	sni	damgo	0.537452
	p	sni	damgo	6				k	sni	damgo	0.507037
								l	sni	damgo	1.80435
								m	sni	damgo	1.58489
								n	sni	damgo	15
								o	sni	damgo	15
								p	sni	damgo	7.07946
								q	sni	damgo	2.96579
								r	sni	damgo	0.4
								s	sni	damgo	0.477859
								t	sni	damgo	0.440433
								u	sni	damgo	0.507037

## Sheet: Figure 1c
Figure 1c	Female LHb infusion								Female LHb infusion
Von Frey	animal	condition	drug	50% withdrawal threshold					animal	condition	drug	50% withdrawal threshold
10μM DAMGO	a	sham-SNI	saline	0.63923				100μM DAMGO	a	sham	saline	15
	b	sham-SNI	saline	15					b	sham	saline	5.04452
	c	sham-SNI	saline	8.9854					c	sham	saline	15
	d	sham-SNI	saline	2.01911					d	sham	saline	15
	e	sham-SNI	saline	3.60728					e	sham	saline	5.04452
	f	sham-SNI	saline	2.261					f	sham	saline	0.4
	g	sham-SNI	saline	16.5691					a	sham	damgo	11.3491
	h	sham-SNI	saline	15					b	sham	damgo	6.21842
	i	sham-SNI	saline	5.04452					c	sham	damgo	15
	a	sham-SNI	damgo	2.01911					d	sham	damgo	15
	b	sham-SNI	damgo	5.55699					e	sham	damgo	5.0415
	c	sham-SNI	damgo	15					f	sham	damgo	0.677954
	d	sham-SNI	damgo	15					g	sni	saline	2.22423
	e	sham-SNI	damgo	4.26579					h	sni	saline	0.4
	f	sham-SNI	damgo	11.229					i	sni	saline	0.440433
	g	sham-SNI	damgo	9.64584					j	sni	saline	4.03255
	h	sham-SNI	damgo	15					k	sni	saline	0.4
	i	sham-SNI	damgo	1.30317					l	sni	saline	0.475313
	j	sni	saline	2.55					m	sni	saline	0.741515
	k	sni	saline	1.15					n	sni	saline	0.826
	l	sni	saline	0.84					g	sni	damgo	1.76954
	m	sni	saline	0.4					h	sni	damgo	0.4
	n	sni	saline	1.08558					i	sni	damgo	0.4
	o	sni	saline	1.40559					j	sni	damgo	5.55699
	p	sni	saline	9.93528					k	sni	damgo	0.4
	q	sni	saline	1.40559					l	sni	damgo	0.4
	r	sni	saline	0.826					m	sni	damgo	3.11043
	j	sni	damgo	11.35					n	sni	damgo	2.63027
	k	sni	damgo	3.99
	l	sni	damgo	3.61
	m	sni	damgo	0.63
	n	sni	damgo	0.4
	o	sni	damgo	1.76
	p	sni	damgo	10.71
	q	sni	damgo	0.99
	r	sni	damgo	5.62

## Sheet: Figure 1d
Figure 1d	Male LHb infusion						Male icv infusion
CPP	animal	condition	trial	difference score			animal	condition	trial	difference score
10μM DAMGO	a	sham-SNI	baseline	229.85			a	sham-SNI	baseline	-279.15
	b	sham-SNI	baseline	39.66			b	sham-SNI	baseline	137.69
	c	sham-SNI	baseline	-8.13			c	sham-SNI	baseline	132.15
	d	sham-SNI	baseline	158.145			d	sham-SNI	baseline	18.42
	e	sham-SNI	baseline	85.306			e	sham-SNI	baseline	-231.78
	f	sham-SNI	baseline	230.499			f	sham-SNI	baseline	18.74
	g	sham-SNI	baseline	-20.702			g	sham-SNI	baseline	186.34
	h	sham-SNI	baseline	-238.236			h	sham-SNI	baseline	-213.44
	a	sham-SNI	test	388.043			i	sham-SNI	baseline	-136.48
	b	sham-SNI	test	17.8767			a	sham-SNI	test	-450.77
	c	sham-SNI	test	-386.07			b	sham-SNI	test	-670.59
	d	sham-SNI	test	195.866			c	sham-SNI	test	-63.13
	e	sham-SNI	test	594.37			d	sham-SNI	test	-1282.95
	f	sham-SNI	test	53.403			e	sham-SNI	test	524.99
	g	sham-SNI	test	-525.146			f	sham-SNI	test	-101.81
	h	sham-SNI	test	-253.902			g	sham-SNI	test	313.01
	i	sni	baseline	23.79			h	sham-SNI	test	-238.1
	j	sni	baseline	32.13			i	sham-SNI	test	-370.32
	k	sni	baseline	-162.62			j	sni	baseline	54.14
	l	sni	baseline	-128.72			k	sni	baseline	-64.52
	m	sni	baseline	190.48			l	sni	baseline	240.55
	n	sni	baseline	94.9			m	sni	baseline	-68.58
	i	sni	test	676.86			n	sni	baseline	4.95
	j	sni	test	435.6			o	sni	baseline	141.23
	k	sni	test	-142.777			p	sni	baseline	152.65
	l	sni	test	362.22			q	sni	baseline	76.56
	m	sni	test	672.57			r	sni	baseline	57.28
	n	sni	test	435.57			s	sni	baseline	-15.268
							t	sni	baseline	64.018
							u	sni	baseline	102.276
							j	sni	test	29.47
							k	sni	test	-47.25
							l	sni	test	298.95
							m	sni	test	-459.29
							n	sni	test	34.94
							o	sni	test	-345.35
							p	sni	test	823.06
							q	sni	test	545.05
							r	sni	test	243.467
							s	sni	test	-113.528
							t	sni	test	177.493
							u	sni	test	487.281

## Sheet: Figure 1e
Figure 1e	Female LHb infusion						Female LHb infusion
CPP	animal	condition	trial	difference score			animal	condition	trial	difference score
10μM DAMGO	a	sham-SNI	baseline	262.783		100μM DAMGO	a	sham-SNI	baseline	38.329
	b	sham-SNI	baseline	68.978			b	sham-SNI	baseline	184.523
	c	sham-SNI	baseline	-59.57			c	sham-SNI	baseline	7.302
	d	sham-SNI	baseline	140.523			d	sham-SNI	baseline	-39.56
	e	sham-SNI	baseline	120.264			e	sham-SNI	baseline	-70.509
	f	sham-SNI	baseline	-121.683			f	sham-SNI	baseline	-120.023
	g	sham-SNI	baseline	19.567			a	sham-SNI	test	76.031
	h	sham-SNI	baseline	80.916			b	sham-SNI	test	-125.344
	i	sham-SNI	baseline	-136.929			c	sham-SNI	test	-69.347
	a	sham-SNI	test	399.253			d	sham-SNI	test	39.518
	b	sham-SNI	test	495.312			e	sham-SNI	test	-83.94
	c	sham-SNI	test	-726.56			f	sham-SNI	test	-76.874
	d	sham-SNI	test	485.496			g	sni	baseline	-28.015
	e	sham-SNI	test	38.352			h	sni	baseline	61.647
	f	sham-SNI	test	140.551			i	sni	baseline	203.71
	g	sham-SNI	test	179.105			j	sni	baseline	84.208
	h	sham-SNI	test	31.676			k	sni	baseline	-235.928
	i	sham-SNI	test	-540.263			l	sni	baseline	-30.53
	j	sni	baseline	117.295			m	sni	baseline	-32.121
	k	sni	baseline	142.928			n	sni	baseline	21.509
	l	sni	baseline	-154.026			o	sni	baseline	-2.29
	m	sni	baseline	49.701			g	sni	test	-69.401
	n	sni	baseline	87.526			h	sni	test	495.406
	o	sni	baseline	-14.542			i	sni	test	732.45
	p	sni	baseline	-19.55			j	sni	test	152.356
	q	sni	baseline	-85.56			k	sni	test	173.29
	r	sni	baseline	225.34			l	sni	test	92.256
	j	sni	test	305.979			m	sni	test	114.893
	k	sni	test	272.485			n	sni	test	-63.091
	l	sni	test	124.541			o	sni	test	474.38
	m	sni	test	68.292
	n	sni	test	0.321
	o	sni	test	-163.486
	p	sni	test	297.29
	q	sni	test	186.03
	r	sni	test	378.59

## Sheet: Figure 2a and b
cellnumber	9222	9223	9224	9225	9226	9227	9262	9263	9264	9265	10055	10063	10067	10069	92211
	-27.1001	-29.6103	-15.1906	-28.2214	-22.1057	4.06799	27.8558	-25.6642	44.0903	7.61704	-24.8485	32.285	-38.7521	-28.2482	7.97621
	-27.4963	-28.9424	-16.4031	-32.8073	-21.8551	4.23379	27.974	-25.4081	41.4452	8.16233	-22.2549	34.7603	-40.9209	-27.8012	10.3342
	-27.3347	-27.9572	-14.6612	-25.4535	-21.5181	4.95676	31.3299	-26.3892	43.1932	12.6539	-21.8058	35.5572	-39.1051	-29.3213	11.7609
	-25.7199	-28.2091	-14.6321	-28.1254	-20.678	2.89648	33.0655	-26.7347	43.8234	15.5008	-23.9724	42.7846	-39.6702	-28.9202	11.7816
	-23.9496	-29.2559	-15.2687	-24.2829	-20.1486	3.97077	32.6698	-27.17	41.4891	19.0749	-27.0656	45.8266	-38.6067	-29.3001	12.2162
	-20.9765	-29.8111	-14.0117	-24.9049	-19.3823	4.39637	31.5711	-27.0136	42.3674	21.1862	-28.8644	48.3751	-44.2269	-28.5364	11.9516
	-20.6842	-28.7184	-15.6969	-24.1575	-19.2105	3.33679	32.2558	-32.2594	37.9886	21.3722	-28.6957	45.8199	-39.105	-28.4875	10.2297
	-19.1499	-29.6259	-15.1344	-25.9334	-18.6568	2.95549	28.3565	-25.0348	38.5505	23.9155	-30.2609	47.2326	-38.7834	-26.6845	9.48231
	-18.6119	-28.4156	-14.1309	-23.4849	-18.5194	2.86171	29.6934	-25.6231	36.7525	23.3545	-30.5224	51.8117	-42.0161	-27.6654	9.03967
	-17.0214	-26.857	-14.4657	-23.1079	-17.7785	3.63838	30.3145	-27.9361	37.1734	21.738	-31.3479	52.7246	-41.8227	-28.8655	8.05971
	-18.2906	-27.2419	-14.2645	-23.517	-17.5807	4.46317	29.3447	-28.5598	36.857	21.3438	-27.9919	51.334	-44.4767	-29.3723	8.41479
	-20.0503	-26.6752	-13.6328	-23.6303	-17.2753	3.75974	27.9857	-29.3035	41.3163	21.8294	-27.8168	52.0433	-40.2093	-28.5335	9.43638
	-19.8845	-25.6511	-14.5128	-23.4477	-17.6491	2.97427	28.0017	-26.7639	45.9922	24.7678	-32.2795	51.5615	-43.7867	-27.9034	10.1843
	-16.6526	-25.184	-13.8239	-24.4712	-18.8124	0.529629	27.1329	-29.4077	43.8725	25.3254	-33.5003	54.1537	-48.592	-27.5045	9.56906
	-26.0586	-25.14	-13.6431	-11.9462	-17.2763	-1.07396	28.3453	-26.7712	43.4156	22.0667	-30.8218	59.0287	-50.4195	-20.6906	9.8079
	-24.9047	-23.7821	-13.0909	2.04449	-16.7667	1.11659	28.4911	-26.3684	41.6079	20.6722	-31.6355	61.4377	-45.79	-9.4337	10.1757
	-16.2038	-21.0672	-10.817	10.5618	-15.336	2.76439	30.4303	-27.6268	40.3065	20.841	-32.7356	64.1699	-43.5811	-4.08843	10.4441
	-32.4539	-19.58	-8.70117	10.8546	-12.7145	2.07424	28.39	-25.269	34.911	20.8581	-35.4935	66.1037	-40.5567	-1.37691	14.9354
	-24.4676	-17.1819	-8.09505	10.867	-12.0648	2.34341	29.8342	-26.907	41.1633	21.0924	-40.7977	64.702	-40.3866	-3.21585	18.8157
	-23.2395	-15.9876	-7.30816	10.5837	-11.5273	2.04199	32.6755	-26.7995	40.0918	16.7743	-37.6445	69.889	-35.6253	-3.14887	21.6613
	-12.3848	-14.6152	-4.88105	11.0166	-11.1232	1.47437	34.1884	-25.1708	39.5795	17.267		69.0392	-36.7559	-5.20655	22.9575
	-3.56898	-13.7177	-5.1148	11.7277	-11.1991	1.21521	34.6528	-25.3588	34.588	14.5239		64.0121	-37.5369	-8.42592	26.4184
	2.24052	-13.4331	-3.84845	9.84303	-11.1505	0.0289844	36.111	-26.2207	28.1931	13.906		67.2941	-41.1224	-8.54091	25.4632
	6.39879	-13.4386	-5.1469	4.45676	-11.4352	-0.734775	36.8544	-26.1446	26.9123	0.354635		68.852	-40.7797	-9.2398	24.7167
	4.72807	-12.4156	-4.60426	7.45606	-12.0158	-0.0912174	38.1136	-25.2297	25.4442	-0.563763		66.7564	-40.1071	-10.2979	24.7619
	4.14376	-12.4846	-4.81998	5.50549	-11.1657	0.568587	37.8714	-25.5249	21.7681	0.0738314		70.7137	-41.0089	-10.2163	25.0005
	8.37201	-12.1653	-2.99587	4.03823	-9.95437	-6.38571	39.5522	-25.907	20.8926	-1.27217		64.8263	-47.2276	-7.91684	23.6641
																count:
baseline	-21.681	-28.6063	-14.7502	-24.9313	-19.4865	3.62659	31.1571	-27.2701	40.1673	19.8495	-27.8169	46.2665	-40.417	-28.4726	10.5652	15
DAMGO	-12.9599	-16.1277	-6.73907	9.9889	-12.0688	1.40098	32.8921	-26.1872	35.7182	15.7022	-34.3636	66.7577	-39.5431	-5.4054	20.6765
change	8.7211	12.4786	8.01113	34.9202	7.41771	-2.22562	1.735	1.08297	-4.44908	-4.14734	-6.54671	20.4912	0.873925	23.0672	10.1113
unpaired t-test	0.104746	1.7243e-08	2.41876e-07	4.41136e-15	2.45455e-08	0.00058712	0.179917	0.219309	0.0656382	0.15828	0.00338271	1.16272e-07	0.471808	5.32061e-12	0.000227583

## Sheet: Figure 2b naive
cellnumber	16-3-02-2	16-3-02-4	16-3-09-4	16-3-09-6	16-3-14-5	16-3-17-1	16-3-24-1	16-3-24-2	16-3-24-7	16-3-25-3	16-3-29-3	16-3-29-5	16-3-29-7	16-4-04-6	15-9-14-5	15-9-14-7
	-32.0136	-19.2339	-28.4288	-75.6655	-48.2213	42.9245	12.0483	-19.5915	-42.1971	-60.4665	-108.897	-60.2937	-88.2403	-20.765	-43.0451	-30.0685
	-33.1991	-19.7081	-27.3638	-72.981	-51.2635	40.67	10.0349	-17.1481	-39.4403	-59.1323	-102.571	-61.2622	-85.9857	-18.0604	-43.1215	-33.5286
	-38.9902	-22.6257	-26.2667	-76.3527	-50.5522	41.2849	5.0516	-14.0818	-34.7262	-52.0472	-94.4854	-74.2429	-89.6348	-15.6732	-42.9326	-33.4242
	-31.5755	-22.6096	-26.8052	-73.0091	-52.5375	46.8629	10.4528	-14.8012	-41.5421	-46.2601	-93.6134	-79.5597	-95.5946	-20.8052	-44.8375	-28.3645
	-44.7732	-20.1943	-25.5875	-75.5731	-52.216	37.9814	11.992	-48.6352	-40.232	-45.9788	-92.9422	-80.0741	-90.2054	-36.3378	-42.0002	-27.8541
	-39.8421	-21.5808	-25.901	-71.3051	-48.4423	36.9446	11.9036	-45.4564	-37.7524	-44.8616	-95.6991	-83.7031	-86.5001	-17.5098	-44.8375	-30.7959
	-36.5427	-23.7228	-26.3632	-69.6896	-58.425	37.3826	8.68859	-46.6499	-36.6995	-49.1778	-93.4968	-84.2054	-78.8564	-14.1099	-47.3693	-33.1107
	-50.1905	-20.5761	-27.5849	-69.7057	-53.0036	34.5615	10.6176	-34.1435	-34.5253	-44.1503	-91.5758	-86.7975	-73.628	-16.915	-43.7645	-31.3264
	-35.4135	-21.5286	-27.3438	-66.2053	-50.95	39.3559	11.4615	-34.8147	-30.8441	-55.1898	-99.0066	-93.4044	-70.2723	-14.8293	-44.6245	-31.4911
	-31.9292	-24.8441	-29.4737	-67.3989	-52.8991	37.3867	10.3564	-43.443	-29.108	-49.1858	-99.6817	-88.4492	-64.0955	-14.8775	-44.8656	-31.1696
	-37.7082	-26.0859	-27.5407	-70.7787	-58.3365	37.5474	11.4455	-35.8193	-25.8729	-42.1288	-95.683	-97.5076	-77.6387	-9.31954	-44.8094	-30.9606
	-35.5702	-21.5045	-28.2761	-68.275	-51.2635	41.9399	37.6238	-41.9882	-22.256	-44.5401	-83.7674	-80.7091	-86.05	-17.7992	-46.9594	-32.4476
	-36.1167	-20.0899	-26.1582	-72.133	-56.2709	44.8415	49.7725	-36.2936	-19.7282	-50.8295	-86.3072	-88.1076	-82.6099	-15.4361	-49.7163	-33.2996
	-34.0953	-21.7536	-27.4322	-67.5194	-53.1885	48.1932	51.9909	-26.9379	-16.6096	-48.8321	-80.3795	-79.1176	-82.1799	-18.5346	-49.869	-31.684
	-22.7342	-14.6766	-28.0792	-67.0412	-50.2749	43.4912	56.8215	-18.3738	-7.57137	-43.5394	-72.342	-73.2703	-77.474	-16.0269	-48.7317	-32.9499
	-20.1903	-10.8989	-27.4884	-66.3219	-44.2909	48.7638	58.3607	-23.976	-8.71271	-32.6968	-68.0057	-79.3869	-68.8617	-14.9177	-47.0277	-29.6505
	-20.9459	-8.00138	-28.3685	-62.6085	-43.1014	49.6881	53.932	-47.514	-4.32822	-31.8247	-64.8751	-81.4566	-66.6554	-12.4823	-43.6881	-27.9064
	-16.698	-8.69663	-26.6525	-62.705	-41.5501	50.1704	53.7069	-68.2227	0.711323	-32.4677	-66.1249	-73.7928	-60.2455	-9.59282	-44.2789	-26.4837
	-16.0028	-6.18088	-26.4114	-68.5804	-42.4503	47.1844	57.2917	-79.7285	-0.253183	-27.3799	-69.0185	-83.9442	-60.1691	-7.21772	-44.5079	-26.1703
	-15.9505	-6.07639	-25.8608	-111.067	-41.7872	43.0491	55.3546	-81.8906		-23.8675	-78.8162	-76.9636	-60.6152	-7.51109	-44.1463	-22.3765
	-18.0925	-6.43406	-27.0142	-364.001	-40.9995	46.3204	54.6433	-103.375		-22.6177	-74.7894	-77.6146	-65.0158	-8.54392	-43.5233	-24.7436
	-17.9318	-9.08645	-26.6927	-628.713	-41.8917	50.2025	55.6038	-156.346		-26.0376	-75.1551	-74.8778	-67.4752	-9.48833	-42.0685	-24.832
	-14.8293	-8.30681	-31.1455	-110.311	-44.4637	51.6533	53.4979	-167.008		-28.264	-75.4726	-75.2395	-67.4351	-8.25457	-45.2233	-31.2701
	-26.0296	-4.94711	-30.3739	-72.0526	-42.1087	55.4832	55.3385	-174.837		-25.1013	-86.5122	-66.989	-65.277	-8.3269	-41.2326	-25.6117
	-21.1548	-8.14204	-27.9787	-77.5945	-44.1302	56.5281	49.8288	-176.079		-23.2084	-84.9569	-66.9608	-55.0813	-10.6538	-41.309	-25.9211
	-19.2941	-6.13265	-30.0645			57.9106	51.3278	-172.188		-22.9995	-84.0648	-63.2636	-50.5964	-7.06903	-41.201	-25.7563
										-22.69			-48.9045
																	count:
baseline	-38.6571	-22.2102	-26.9158	-71.1549	-52.3782	38.9701	10.0655	-35.2532	-35.6787	-48.3564	-95.0626	-83.8045	-79.5989	-18.8822	-44.404	-30.9421	16
DAMGO	-22.8417	-7.96019	-27.0564	-72.247	-42.5669	46.9227	54.6539	-36.8863	-8.07028	-28.1445	-73.2336	-79.5049	-69.8513	-12.7149	-46.4957	-28.8151
change	15.8154	14.2501	-0.14065	-1.09211	9.81136	7.95265	44.5883	-1.63312	27.6084	20.2119	21.829	4.29959	9.74754	6.16731	-2.09177	2.12695
unpaired t-test	0.000620336	0.000471766	0.800014	0.853269	0.0243106	0.000266367	6.64846e-15	0.241172	9.04912e-07	0.00712198	3.01561e-06	0.139546	0.0485613	0.0589248	0.076677	0.181943

## Sheet: Figure 2c and d
cellnumber	9223	10069	9225	10052	9226	9227	9262	9263	9267	9264	9265	10061	10063	10067	10058
baseline	-42.1272	-53.7665	-99.1251	-24.9301	-106.167	-30.591	-41.6984	-62.4603	-74.8301	-26.2878	-98.5772	-64.7072	-186.944	-129.605	-102.603
	-34.5767	-29.4874	-111.67	-55.4021	-74.6713	-28.5109	-26.6371	-50.1223	-78.252	-24.2632	-96.3859	-69.7409	-229.143	-152.169	-133.503
	-46.6686	-50.416	-110.296	-79.173	-62.1189	-24.16	-50.4398	-36.4186	-58.9987	-34.2988	-88.9466	-62.1904	-244.093	-147.167	-95.8063
	-55.799	-53.2663	-124.301	-84.5322	-75.8225	-13.4972	-57.8236	-69.9711	-75.8225	-35.8549	-112.416	-62.4047	-225.07	-142.388	-111.138
	-45.2633	-46.613	-136.354	-40.9124	-80.5148	-31.6073	-62.5318	-69.5741	-71.6305	-29.0428	-102.904	-57.4663	-227.483	-137.235	-129.224
	-53.2266	-34.6799	-89.5738	-77.2913	-64.9136	-34.9578	-43.9771	-48.7567	-64.3182	-25.3589	-105.294	-72.2974	-203.109	-108.478	-110.328
	-42.7067	-35.1801	-101.166	-81.6184	-62.8335	-19.7933	-32.3218	-52.9011	-90.9632	-25.7955	-92.2732	-61.1265	-233.533	-128.215	-111.908
	-45.7714	-40.3805	-101.666	-55.3624	-71.948	-21.5003	-56.9503	-59.2686	-98.1247	-20.2696	-98.2041	-61.7219	-247.213	-156.083	-114.234
	-38.5464	-75.1953	-113.742	-50.7495	-64.0085	-17.3638	-54.4414	-63.1669	-82.7855	-16.2363	-105.453	-56.5771	-243.188	-134.869	-123.19
	-53.9809	-39.1975	-112.63	-61.5393	-54.5367	-29.2413	-39.3166	-61.968	-74.0838	-18.8643	-132.13	-58.3953	-249.444	-155.035	-134.051
drug	-50.2017	-37.7684	-97.6324	-71.8845	-55.0765	-36.5219	-38.3321	-64.6516	-91.4158	-25.8829	-122.96	-71.3923	-226.825	-120.141	-99.6729
	-43.9056	-38.2289	-115.552	-66.9541	-58.1491	-30.6228	-45.4618	-58.6176	-79.8796	-26.6451	-97.4895	-61.6108	-206.785	-132.082	-117.958
	-41.6428	-57.768	-105.596	-57.9586	-61.976	-21.4923	-57.1329	-67.4066	-106.152	-26.4545	-114.147	-51.2497	-225.626	-118.926	-116.719
	-41.8175	-25.7241	-98.998	-84.2543	-89.8438	-16.5222	-29.8685	-61.579	-103.055	-17.8243	-143.412	-46.4621	-234.716	-135.361	-119.617
	-35.4977	-18.7611	-84.7783	-89.7882	-72.2101	-16.0855	-38.6258	-52.7582	-96.7511	-23.1437	-131.915	-44.7551	-217.249	-126	-127.469
	-42.2621	-9.04313	-98.744	-91.5587	-77.1802	-15.9505	-29.1619	-49.106	-113.424	-27.0579	-107.581	-37.2443	-218.877	-83.643	-120.07
	-37.9033	-11.3456	-124.23	-73.6233	-60.9518	-29.408	-30.6387	-55.0448	-114.178	-21.54	-120.07	-31.5438	-250.667	-96.2192	-119.411
	-39.7929	-15.0454	-117.219	-44.5487	-33.4651	-19.0072	-47.9389	-62.2221	-135.512	-15.9346	-78.7522	-29.1778	-224.84	-60.666	-107.017
	-41.5238	-10.1785	-75.1159	-68.145	-51.3926	-25.7717	-34.0209	-50.3446	-96.6321	-19.0866	-116.441	-26.7721	-235.359	-70.0505	-111.003
	-40.7219	-17.6099	-82.5711	-15.5059	-63.9688	-22.9691	-37.7763	-53.2901	-115.147	-27.9233	-82.0789	-39.4992	-211.041	-75.6399	-131.034
	-37.2205	-8.52706	-98.4423	-49.2251	-3.58073	-22.1989	-36.3075	-61.6743	-86.8267	-28.36	-103.682	-31.0198	-220.695	-55.5529	-107.358
	-42.0081	-7.69341	-90.8362	-37.3793	-3.23139	-10.2182	-38.7926	-61.5631	-56.6724	-17.1573	-136.639	-29.1222	-200.862	-94.9489	-103.428
	-50.2414	-6.35957	-164.729	-28.0742	-0.960683	-24.16	-32.5441	-53.3695	-85.0562	-10.0991	-110.494	-29.6939	-243.22	-98.482	-84.4687
	-36.2837	-23.6836	-112.694	-4.4382	-3.90625	-21.3415	-25.1286	-63.7306	-117.442	-9.54332	-121.356	-45.8826	-228.619	-81.015	-88.24
	-36.244	-30.9721	-142.324	-10.4087	-2.64386	-20.7142	-32.044	-37.419	-90.9156	-8.5747	-95.4888	-34.7116	-224.085	-97.164	-88.2797
	-48.1453	-9.67829	-205.793		-3.22345	-30.1543	-31.115	-57.5854	-102.198	-6.3675	-144.563	-27.5661	-190.422	-103.333	-98.7678
	-37.7445	-7.58225	-97.5848		-3.57279	-28.2171	-26.6848	-51.9325	-93.1942	-9.96411	-116.362	-32.1154	-177.607	-84.0558	-78.4108
	-34.1479	-5.31949	-148.271		-1.15123	-23.4375	-35.2277	-43.4451	-93.7421	-16.1649	-100.546	-38.0224	-182.697	-58.1253	-102.245
	-33.2508	-20.1982	-99.4744		-0.0555767	-18.2292	-31.8455	-52.8932	-125.421	-22.6832	-87.3745	-27.2167	-214.082	-75.2668	-84.9212
	-30.194	-6.69303	-113.257		0.349339	-11.5441	-38.3241	-56.7041	-88.5337	-18.9755	-114.123	-44.6758	-226.467	-83.3016	-106.691
	-42.5241	-26.9468	-91.7095		-1.707	-38.6417	-35.8152	-36.6806	-98.8948	-32.5203	-131.852	-49.241	-232.549	-91.7413	-90.5424
	-30.2893	-0.603404	-143.34		-3.85067	-33.2984	-21.6114	-42.0398	-72.4006	-28.2568	-144.627	-59.086	-227.563	-122.975	-106.374
	-29.3842	-4.33499	-136.75		0.214367	-30.1782	-23.8583	-50.2414	-72.8611	-28.5347	-145.579	-59.5465	-187.516	-124.778	-94.4328
	-31.4167	-31.4326	-113.059		-1.88167	-26.256	-19.6106	-54.1476	-94.933	-30.5672	-137.441	-64.0958	-214.836	-97.1719	-110.201
	-36.4028	-34.6084	-72.3133		-27.5978	-29.7494	-23.6677	-30.5116	-86.2789	-27.9233	-109.224	-6.23253	-226.594	-103.611	-112.797
	-36.1566	-6.28811	-28.3997		-2.0881	-33.743	-37.1491	-47.3037	-72.0274	-31.8772	-125.842		-229.476	-107.08	-126.358
	-37.6651	-4.97809	-66.9303		-0.51607	-42.8655	-30.3052	-43.8897	-81.3008	-26.9865	-129.327		-239.567	-120.244	-109.915
	-31.7819	-45.4856	-100.237		-43.1434	-37.5778	-30.4243	-55.148	-58.7287	-28.6141	-126.096		-234.407	-78.4108	-109.764
	-33.9097	-9.54332	-104.849		-59.745	-38.6973	-48.4629	-47.534	-46.7718	-20.087	-131.217		-247.348	-128.295
	-28.5506	-55.6402	-138.053		-52.647	-17.7528	-64.5405	-42.1669	-82.5235	-29.6303	-111.249		-209.103	-161.998
	-24.9936	-48.3041	-138.759		-33.7589	-46.9147	-43.9294	-32.2186	-74.9889	-36.2519	-119.022		-240.385
																count:
baseline	-47.7454	-46.8661	-111.216	-66.3973	-67.0871	-24.0151	-49.7253	-57.7532	-77.0909	-25.7152	-104.703	-61.5224	-234.142	-138.684	-116.235	15
DAMGO	-40.7119	-12.5554	-108.23	-40.1175	-27.6822	-21.8843	-35.3934	-57.6549	-100.933	-18.7055	-108.689	-32.8389	-226.913	-79.0718	-106.495
change	85.2689	26.7899	97.3149	60.4203	41.2631	91.1274	71.178	99.8299	130.928	72.7413	103.808	53.3771	96.9126	57.0159	91.6206
unpaired t-test	0.0183117	1.06586e-05	0.795763	0.0228914	0.00189094	0.527832	0.0053608	0.982506	0.0301756	0.0688773	0.645417	9.45094e-08	0.379528	3.20945e-06	0.178949

## Sheet: Figure 2d naive
cellnumber	15-9-14-3	15-9-14-5	15-9-14-7	15-9-14-9	16-3-14-5	16-3-25-3	16-4-04-2	16-4-04-5	16-4-04-7	16-4-11-4
	-374.222	-98.4502	-13.259	-28.9872	-260.782	-104.286	-209.421	-137.235	-130.034	-516.379
	-348.871	-82.333	-29.154	-49.1933	-306.847	-136.393	-200.457	-145.77	-160.355	-546.47
	-373.182	-100.816	-10.7898	-40.9283	-292.103	-138.211	-297.685	-155.972	-138.14	-541.063
	-422.32	-103.381	-23.501	-18.5467	-244.966	-133.868	-214.709	-160.95	-145.865	-531.028
	-393.499	-97.6721	-22.8817	-36.8712	-222.545	-140.053	-150.057	-180.386	-160.109	-465.137
	-409.458	-70.4951	-17.5781	-40.6901	-257.416	-132.034	-194.916	-172.574	-145.532	-543.318
	-387.386	-76.6324	-8.66997	-37.3317	-265.045	-130.359	-222.307	-151.447	-149.533	-519.865
	-415.317	-91.654	-13.9974	-42.937	-286.18	-111.662	-196.781	-145.389	-162.411	-484.661
	-389.101	-103.627	-17.8004	-29.2175	-239.964	-111.59	-237.233	-128.319	-146.532	-523.199
	-389.768	-95.2903	-26.6451	-45.7	-270.937	-136.465	-231.803	-129.573	-154.749	-520.698
	-395.476	-108.764	-8.43972	-31.8772	-230.421	-116.147	-258.67	-141.752	-154.257	-527.383
	-363.059	-77.5692	-21.659	-39.6659	-215.884	-131.979	-227.237	-131.471	-172.566	-563.31
	-388.18	-84.9609	-19.2613	-32.1551	-218.623	-137.584	-230.548	-137.83	-157.306	-556.045
	-378.081	-82.3885	-26.6213	-26.4625	-208.889	-101.134	-175.186	-117.299	-146.27	-508.479
	-372.483	-98.8869	-8.67791	-23.3819	-209.897	-100.094	-168.453	-117.457	-140.085	-518.023
	-365.743	-119.927	-25.2557	-40.7616	-176.655	-81.8328	-155.273	-119.379	-134.083	-506.947
	-375.921	-91.9398	-15.8235	-40.9283	-123.674	-53.0996	-151.947	-64.2388	-152.113	-535.879
	-390.434	-92.1065	-18.7294	-39.8962	-129.089	-54.9733	-199.092	-67.5654	-142.761	-548.542
	-381.868	-105.31	-26.6609	-38.7211	-175.464	-80.888	-199.846	-54.4969	-139.077	-538.935
	-383.789	-102.047	-8.64615	-25.2636	-67.1923	-44.4693	-210.144	-64.5008	-157.465	-525.557
	-374.714	-148.438	-27.8995	-35.3468	-124.889	-66.4062	-200.965	-51.8848	-147.08	-549.67
	-365.346	-87.4937	-18.3562	-41.7699	-103.174	-46.613	-234.637	-60.9994	-134.297	-521.484
	-375.262	-86.5965	-19.4042	-26.4783	-87.978	-68.8199	-247.729	-65.6996	-142.443	-534.577
	-387.592	-98.1167	-23.9536	-21.8893	-118.728	-46.6686	-314.58	-62.1745	-136.87	-539.34
	-392.507	-120.22	-20.6031	-7.96335	-82.6029	-24.7952	-284.902	-53.4966	-148.715	-560.539
	-375.675	-126.786	-17.5146	-28.757	-141.538	-47.3911	-329.133	-69.8997	-127.509	-580.404
	-420.398	-129.827	-12.5286	-8.25711	-220.552	-49.2569	-214.185	-36.1249	-152.264	-569.709
	-412.395	-121.824	-17.3161		-115.298	-58.689	-284.267	-67.4066	-135.583	-567.74
	-384.496	-128.144	-8.88434		-82.325	-51.0433	-245.744	-48.8202	-150.367	-548.407
	-359.963	-158.783	-18.4594		-182.038	-36.9665	-232.009	-67.9703	-151.78	-287.324
	-423.455	-106.032	-18.5467		-136.115	-59.88	-213.534	-49.3283	-140.093	-251.191
	-401.224	-97.1561	-11.9093		-192.947	-65.8981	-232.025	-60.9836	-148.136	-191.756
	-342.893	-78.4346	-11.2265		-140.069	-134.273	-244.029	-86.6917	-123.261	-144.825
	-359.518	-93.7024	-23.8265		-87.2872	-104.365	-215.836	-83.1904	-147.008	-128.962
	-392.411	-99.5776	-23.6757		-104.016	-138.886	-255.637	-99.7443		-125.389
	-422.526	-123.666	-26.0655		-55.1083	-110.566	-303.282	-109.184		-128.74
	-447.893	-60.4992			-106.374	-137.084	-274.922	-115.981		-103.77
		-47.4546			-240.171	-125.691	-248.404	-131.383		-79.4747
		-66.6365			-122.713	-133.178	-299.884	-130.002		-38.9355	count:
		-32.7029			-237.249	-138.64	-281.234	-147.159		-18.9675	10
		-53.1949			-153.249	-131.09		-135.861		-20.5237
baseline	-397.504	-92.4459	-17.7329	-36.5278	-259.895	-129.28	-218.186	-153.076	-150.359	-516.121
DAMGO	-379.366	-101.506	-19.9342	-33.7867	-116.273	-57.7422	-219.867	-61.445	-144.013	-536.748
change	95.4371	109.8	112.413	92.4958	44.7387	44.6643	100.771	40.1402	95.7796	103.997
unpaired t-test	0.0146747	0.296563	0.496601	0.524146	7.2212e-08	1.26386e-08	0.941547	2.34377e-09	0.13527	0.0649449

## Sheet: Figure 2e
ctrl	0.496609
ctrl	0.770848
ctrl	0.810593
ctrl	0.519589
ctrl	1.53634
ctrl	0.854038
ctrl	0.529298
ctrl	0.792658
ctrl	0.655466
ctrl	0.64367
pain	0.431
pain	0.512
pain	0.517
pain	0.54
pain	0.605
pain	0.606
pain	0.638
pain	0.679
pain	0.697
pain	0.75
pain	0.784
pain	0.811
pain	0.93
pain	0.975
pain	1.028
pain	1.489

## Sheet: Figure 2f and g
File/Cell Name	Avg Baseline Frequency (Hz)	BL Frequency SD	BL Frequency SEM		Avg Baseline Amplitude (pA)	BL Amplitude SD	BL Amplitude SEM
9-22-3spontmanual.pxp	1.84848	1.01572	0.306252		-4.49335	4.70343	0.308795
9-22-5spont.pxp	2.56818	0.673732	0.203138		-5.91307	5.2981	0.297571
9-22-6spont.pxp	0.825758	0.317224	0.0956468		-6.16846	7.2014	0.723767
9-22-7spont.pxp	0.136364	0.107191	0.0323193		-2.74915	1.90527	0.462095
9-22-8spont.pxp	1.09167	0.503767	0.159305		-7.28428	7.78912	0.680539
9-22-9spont.pxp	1.58974	0.328897	0.0912195		-8.44947	9.54777	0.68373
9-22-10spont.pxp	0.733333	0.330194	0.147667		-7.37537	16.6816	1.49205
9-22-11spont.pxp	0.742424	0.237038	0.0714696		-8.22257	10.5487	1.12449
9-23-1spont.pxp	7.0303	1.20892	0.364503		-25.338	16.445	0.573585
16-9-23-2spont.pxp	31.4167	3.86796	1.16623		-84.1034	64.0521	1.04112
16-9-23-3spont.pxp	1.70455	0.352301	0.106223		-18.6837	10.9814	0.761422
16-9-23-4spont.pxp	8.23485	1.0985	0.331209		-35.1379	21.4011	0.68017
16-9-23-8spont.pxp	1.05303	0.245155	0.073917		-19.2652	17.4285	1.5779
16-9-26-2spont.pxp	0.598485	0.252262	0.07606		-10.1013	7.30661	0.855174
16-9-26-5spont.pxp	5.80303	1.89527	0.571445		-28.2611	15.5519	0.589915
16-9-26-3spont.pxp	0.363636	0.194625	0.0586816		-11.5641	6.41657	0.946072
16-9-26-7spont.pxp	3.68182	0.768131	0.2316		-23.6329	15.8017	0.757632
16-9-26-4spont.pxp	1.23485	0.575927	0.173649		-10.1936	5.43646	0.439512
16-10-06-9spont.pxp	1.5	0.51099	0.154069		-10.6538	16.5107	1.22386
16-10-06-3spont.pxp	3.68939	0.969744	0.292389		-13.5174	6.84025	0.319624
16-10-06-7spont.pxp	0.598485	0.223041	0.0672495		-12.4417	10.4983	1.19639
16-10-07-1spont.pxp	0.492424	0.218755	0.065957		-11.1738	10.5696	1.39997
16-10-06-1spont.pxp	1.71212	0.765001	0.230657		-21.3302	12.6466	0.86857
16-10-05-1spont.pxp	16.8485	2.76958	0.83506		-34.9098	19.8885	0.439801
16-10-05-5spont.pxp	2.51515	0.542395	0.163538		-12.2329	9.28575	0.530831
16-10-05-8spont.pxp	2.72727	0.64667	0.194978		-13.0497	7.0828	0.386975
16-10-05-2spont.pxp	2.7197	0.989018	0.2982		-15.4011	6.7677	0.375405
16-10-05-6spont.pxp	0.378788	0.163994	0.049446		-14.8165	8.68813	1.30978
	28				28
naïve data
16-3-09-4	0.712963				-11.2472
15-9-14-3	4.5				-20.5323
15-9-14-5	3.10185				-7.61805
15-9-14-7	4.65625				-13.9867
15-9-14-9	1.5				-12.7821
16-3-14-5	7.46296				-27.3655
16-3-25-1	1.34524				-8.41391
16-3-25-3	12.1667				-24.6054
16-4-04-2	4.21296				-11.2526
16-4-04-5	2.75926				-20.3133
16-4-04-7	2.37037				-21.1262
16-4-11-4	2.82407				-21.1292
	12				12

[truncated: 18 more sheets: Figure 3b and f, Figure 3d not LPO, Figure 3d and e LPO, Figure 3f right, Figure 4d and e, Figure 5c and d, Figure 6c, Figure 6e, SI Figure 1a, SI Figure 1d-f, SI Figure 1g and h, SI Figure 3c, SI Figure 4a, SI Figure 4b, SI Figure 4c, SI Figure 5c, SI Figure 6b, SI Figure 7a and b]
